# Supplementary material for: Capsular Exopolysaccharides from Two Streptococcus thermophilus Strains Differ in Their Moisture Sorption Behavior
Source: Foods. 2023 Jan 31;12(3):596. doi: 10.3390/foods12030596 (PMC9914836; doi:10.3390/foods12030596)
Supplement: Supplementary file 1 [file foods-12-00596-s001.zip]

Archive with 1 entries (1 files):
- foods-2160960-supplementary.pdf
